# Supplementary material for: Neurologists’ Knowledge, Practice, and Attitudes towards Pharmacovigilance and Adverse Drug Reactions Reporting Process in Epileptic Patients—Comparative Analysis from Poland and Egypt
Source: Int J Environ Res Public Health. 2022 Mar 31;19(7):4169. doi: 10.3390/ijerph19074169 (PMC8998900; doi:10.3390/ijerph19074169)
Supplement: Supplementary file 1 [file ijerph-19-04169-s001.zip]

Archive with 1 entries (1 files):
- ijerph-1602434-supplementary.pdf
